# Supplementary material for: The Role of CD56 in Thyroid Fine Needle Aspiration Cytology: A Pilot Study Performed on Liquid Based Cytology
Source: PLoS One. 2015 Jul 17;10(7):e0132939. doi: 10.1371/journal.pone.0132939 (PMC4505897; doi:10.1371/journal.pone.0132939)
Supplement: S1 Table — (XLS) [file pone.0132939.s001.xls]

## Sheet: Foglio1
Cognome e Nome	N° Citologico	Nodulo (mm)	TIR	HBME-1	Gal-3	CD56	N° Istologic	Diagnosi	HBME-1 (i)	Gal-3 (i)	CD56 (i)
Pirazzi Anna Maria	14 C 13067	56	2	-	-	+	NO
Forcina Loredana	14 C 866	7	2	-	-	-	NO
Rizzo Alessandra	14 C 861	13	2	-	-	+	NO
Di Poce Restituta	14 C 1828	17	2	-	-	+	NO
Villani Antonella	14 C 3141	12	2	-	-	+	NO
Tomolillo Anna Maria	14 C 3592	29	2	-	-	+	NO
Leo Franca	14 C 7712	30	2	-	+	-	NO
Salvatore Stefania	14 C 5215	10	2	-	+	+	NO
Taglienti Velia	13 C 11563	29	2	-	-	focale	NO
Kuriakose Cibi	14 C 3760	25	2	-	-	-	14 B 10386	Struma
De Cesaris Nadia	14 C 5604	20	2	focale	focale	+	NO
Durante Antonietta	14 C 8107	13	2	-	-	+	NO
Tassi Franca	14 C 8630	13	2	-	focale	+	NO
Capozzoli Pierina	14 C 3685	42	2	-	-	-	NO
Talarico Laura	14 C 12727	20	2	-	-	+	NO
Modesti Daniela	14 C 598	17	2	-	-	+	NO
Wojciechowska edyta teresa	14 C 11991	16	2	-	-	-	NO
Belardi Cristina	14 C7718	9	2	-	-	-	NO
Napolitano Giovanna	14 C 6306	8	2	-	-	+	NO
Cetrone Maria Vittoria	14 C 3192	37	2	-	+	-	NO
Petti Concetta	14 C 1829	18	2	-	focale	-	NO
Casadei Roberto	14 C 864	30	2	-	-	-	NO
Orlando Patrizia	14 C 5216	14	2	-	-	+	NO
Maggi Stefania	14 C 5217	20	2	-	-	+	NO
Frioni Graziella	14 C 5218	10	2	-	-	+	NO
Lorenzo Francesco	14 C 5756	13	2 tir.	-	-	+	NO
Cossu Laura	14 C 5220	19	2 tir.	+	-	+	NO
Vitali Catia	14 C 7989	11	2	-	-	+	NO
Lisei Sonia	14 C 7991	10	2	focale	-	+	NO
Sansovini Mirko	14 C 7088	44	2	-	focale	+	14 B 25704
Fioretti Angela	14 C 7089	12	2	-	focale	+	NO
Zhu Stefano	14 C 9125	23	3A	-	-	-	14 B 26121
Galfi Maria	14 C 393	60	3A	-	-	+	14 B 5175	Adenoma
Manieri Roberto	13 C 12429	60	3A	-	-	-	14 B 4119	Struma
Di Manno Daniela	13 C 11355	6	3A	-	-	-	14 B 2060	Struma
Reale Vincenzo	14 C 12614	13	3A	+	+	-	NO
Soldatini Vittorio	14 C 13125	-	3A			+	NO
Elmi Giulia	14 C 13183	7	3A	+	+	+	NO
De Santis Michela	14 C 13068	30	3A	-	-	+	NO
Leggieri Vincenzo	14 C 13066 B	18	3A	-	-	+	NO
Di Paolo Barbara	14 C 13055	18	3A	-	-	+	NO
Caponecchia Paolo	14 C 8581	20	3A	-	-	+	NO
Danesi Ilaria	14 C 8443	18	3A	-	-	+	NO
Varshavska Svitlana	14 C 8110	24	3A	-	-	+	NO
Canini Alberto	14 C 7209	30	3A	-	-	+	NO
Cipollone Pasqua	14 C 5634	-	3B	+	+	focale	NO
Treggiari Maria Teresa	14 C 3590	10	3B	+	+	-	NO
Rinaldi Rossana	14 C 3307	-	3A	-	focale	+	NO
Di Francescangeli Giuseppina	14 C 2961	20	3A	-	-	focale	NO
Antonacci Rosa	14 C 3014	34	3A	-	-	+	NO
Tomassini Felice	14 C 1192	20	3	-	+	+	NO
Fornari Donatella	14 C 595	27	3 ox	-	-	+	14 B 6696	Struma Adenom.
Odini Elvira	14 C 7715	19	3B ox	-	-	-	NO
Di Chiara Anna	13 C 14760	62	3B	-	-	-	14 B 4409	FC
Abballe Monica	13 C 13620	25	3B	-	-	-	14 B 9790	Adenoma foll
Riccio Cosimo	13 C 12545	13	3B	+	+	-	14 B 1742	FVPC (pT1am)
Di Tommaso Giuseppe	13 C 14404	12	3B	+	+	-	14 B 4510	Adenoma
De Sarro Ugo	14 C 591	20	3B	+	+	-	14 B 4183	FVPC (pT1a)
Vellutini Giorgio	13 C 13778	6	3B	+	+	-	14 B 1717	PTC
Golvelli Anna	13 C 13975	13	3B	+	+	-	14 B 6001	FVPC (pT1a)
Corcione Antonio	14C13188	24	3B	+	+	-
Brunetti Pietro	14 C 12900	50	3B	+	+	-	NO
Berardinelli Ilaria	14 C 12782	42	3B	+	+	-	NO
Berardinelli Annachiara	14 C 12787	18	3B	-	focale	-	NO
Andreani Cecilia	14 C 6304 B	21	3B	focale	+	-	14 B 17730	PTC
Moretti Giada	14 C 5219	13	3B	+	+	-	14 B 22714	Adenoma foll
Reitano Angiolina	14 C 4972	50	3B ox	+	-	-	14 B 22007	PTC in aden ox
Cavezzi Pierina	14 C 4978	30	3A	-	-	-	NO
Costanzino Concetta Elisa	14 C 4764	33	3A	-	-	-	NO
Trani Giovanna	14 C 4505	37	3B	-	+	-	14 B 21726	Adenoma foll ox
Rossi Giuseppe	14 C 3819	13	3B	-	+	-	14 B 15104	Adenoma foll	-	-	+
Gallucci Pompeo Marco	14 C 3776	15	3B	+	+	-	14 B 12026	Adenoma foll	-	+	+
Pesare Letizia	14 C 3682	15	3A	-	-	-	NO
Zangaro Domenico	14 C 3522	15	3B	+	+	-	14 B 12661	FVPC (Pt1BM)	+	+
Nunes Da Mata Pereira	14 C 3355	40	3B ox	-	-	-	14 B 15944	mPTC in aden ox
Mastrantonio Claudia Maria	14 C 3360	15	3B	+	+	-	14 B 12506	Aden foll ox	+	-	+
Ramasco Vera	14 C 3069	34	3A	-	-	-	NO
Errico Angelina	14 C 1825	54	3	-	+	-	14 B 15447	FVPC (pT1a)	+	+	+
Giuliani Isabella	14 C 13065	-	4	+	+	-
Talarico Laura	14 C 12727	8	4	+	+	-	NO
Di Mugno Raffaele	14 C 1836	8	4	+	+	-	14 B 14709	FVPC (pT1am)
Gelfusa Maria Grazia	14 C 6892	8	4	+	+	focale	14 B 23869	FVPC (pT3)
Pompei Fabiola	14 C 11986	8	4	+	+	-	NO
Berluti Daniela	14 C 1835	15	4	+	+	-	14 B 17404	PTC tall cell (pT3)
Guerrini Daniela	14 C 5036	11	4	+	+	-	14 B 20068	FVPC (pT1am)
Komarytsia Nadiya	14 C 13189	25	5			-	NO
Zheng Changlian	14 C 12989	14	5	+	+	-	NO
Migliore Melania	14 C 1898	12	5	+	+	-	14 B 9692	PTC (pT1bm)
Coratti Pasquale	13 C 13907	6	5	+	+	-	14 B 7175	PTC TCV (pT1a)
De Santis Paola	12 C 13007	6	5	+	+	-	12 B 25243	PTC (pT1am)
Serafini Simone	14 C 9406	10	5	+	+	-	14 B 21627	PTC (pT1am)
Grieco Giuseppe	14 C 3473	13	5	+	+	-	14 B 8152	FVPC (pT1m)
Marconi Serafino	12 C 14850	10	5	+	+	focale	13 B 5590	PTC
Morosillo Bruna	13 C 13266	12	5	+	+	-	13 B 29740	PTC
Fabrizio Francesca	13 C 13308	8	5	+	+	-	13 B 28275	PTC
De Simone Anna	14 C 1201	8	5	+	+	-	14 B 5366	PTC (pT1am)
Mejia Moya Ana Maria	14 C 7914	10	5	+	+	-	NO
Andreani Cecilia	14 C 6304 A	16	5	+	+	-	14 B 17730	PTC
Spaziani Anna	NO						14 B 8053	Adenoma ox	-	focale	focale
Warnakulasuriya Jason Tisser	14 C 2357	14	3B OX	-	-	+	14 B 7554	Adenoma foll	-	-	+
Fortuna Daniele	13 C 8444	14	3	+	+	-	14 B 7205	FVPC (pT1B)	+	+	focale
Catuara Gaetana	NO						14 B 7012	Adenoma foll	focale	-	+
Bellavitis Laura	NO						14 B 7061	Adenoma foll	-	-	+
Mastrobattista Vincenza	13 C 13681	10	2	-	-	+	14 B 6820	Adenoma foll	-	-	+
Capogna Maria Domenica	14 C 1444	12	4	focale	+	-	14 B 6302	FVPC	+	+	-
Francione Maria Giuseppa	NO						14 B 5580	Adenoma foll	-	-	+
Bardini Enrico	NO						14 B 5523	Adenoma ox	-	-	+
Porcari Gilberto	14 C 71	60	1				14 B 4382	Struma	-	-	+
Napoleone Antonietta	13 C 13537	33	3B	-	-	+	14 B 4385	Adenoma ox	-	-	+
Oliva Vittoria	NO						14 B 3456	Struma	-	-	+
De Santis Catia	NO						14 B 3505	Adenoma	-	-	+
Cosentino Maria	13 C 12491	20	3	-	+	-	14 B 3512	Adenoma foll	-	-	-
Abballe Maria Cristina	13 C 9108	16	3 ox			-	14 B 3490	FVPC (pT1a)	+	+	-
Vitale Roberto	NO						12 B 7312	Midollare	-	-	+
Battisti Giancarlo	09 C 3101	70	5	+		-	09 B 6304	Ca Insulare	-	-	+
D'Angelo Mariarosaria	NO						14 B 12799	FVPC	+	+	focale
Romeo Francesco	NO						14 B 12551	FVPC (pT2m)	+	+	focale
Paradisi Lina	NO						14 B 12063	Adenoma foll	-	+	+
Grillo Assunta	NO						14 B 11855	Adenoma ox	-	-	+
Wnuk Agnieszka Beata	NO						14 B 11026	Adenoma	-	focale	+
Pellegrini Maria Cristina	NO						14 B 10871	Adenoma ox	-	-	+
Di Filippo Giovanna	NO						14 B 10502	Midollare (pT1bm)	-	-	+
Di Casimiro Luca	NO						14 B 9924	PTC (pT2)	focale	+	+
Abbruzzese Angelo Giusepp	NO						14 B 9922	Adenoma ox	-	focale	+
Popolla Patrizia	NO						14 B 9689	Midollare (pT1b)	-	-	+
Perciballi Nella	14 C 5958	11	3B ox			+	14 B 23256	FTC (pT1a)	-	-	+
Ammiraglia Andrea	NO						14 B 23099	Adenoma foll	-	-	+
Ambrifi Federica	NO						14 B 20040	FVPC (pT2)	+	+	focale
Sciamanna Rosa	NO						14 B 18748	Adenoma foll	-	-	+
Diaferio Claudia	NO						14 B 16982	Adenoma foll	-	-	+
Parisi Marilena	10 C 2879	40	2	-	-	+	14 B 16648	Adenoma foll	-	-	+
Iolli Giovanna	14 C 4159	29	3B	+	+	+	14 B 15968	FVPC (pT1bm)	+	+	+
Giovanardi Roberta	NO						14 B 15938	PTC (pT2)	+	+	focale
Saura Cristina	CONSULENZA						14 B 15468	Adenoma foll	-	-	+
Parasporo Maria Giuseppina	NO						14 B 15441	PTC	+	+	+
Petrolo Giovanna Lucia	NO						14 B 13725	Adenoma foll	-	-	+
Scanu Maria Letizia	NO						14 B 13521	Adenoma foll	-	-	+
Ramacciato Domenico	NO						14 B 13518	FVPC (pT1a)	+	+	+
Lupo Agostina	NO						14 B 8134	PTC tall cell	+	+	-
Visconti Annamaria	NO						14 B 8086	FVPC (pT2m)	+	+	-
Cocca Emilio	NO						14 B 8084	PTC (pT1a)	+	+	-
Giuliani Carla	NO						14 B 7801	FVPC (pT1a)	+	+	-
Fusco Loreta	14 C 687	8	4	+	+		14 B 7840	Adenoma foll	-	+	-
Alteri Francesco	NO						14 B 7820	FVPC (pT1bm)	+	+	-
Ungureanu Tereza	14 C 166	7	4			-	14 B 7713	FVPC (pT1a)	+	+	-
Daniele Matilde	NO						14 B 7627	PTC colonnare	+	+	-
Pulcino Angelina	NO						14 B 7384	FVPC (pT1a)	+	+	-
Pizza Amalia	NO						14 B 7375	FVPC (pT1am)	+	+	-
Casu Caterina	NO						14 B 7417	PTC (pT1a)	+	+	-
Rossi Dario	NO						14 B 6771	PTC (pT1b)	+	+	-
Petrozzi Riccardo	14 C 1968	7	5			-	14 B 6547	PTC aspetti tall	+	+	-
Baldazzi Roberta	NO						14 B 4877	MTC (pT1am)	-	-	-
Perrella Valerina	13 C 3363	15	5			-	13 B 11134	PTC (pT3m)	+	+	-
Grilli Amedeo	NO						14 B 12566	FVPC	+	+	-
Del Vescovo Patrizia	NO						14 B 12503	PTC (pT1)	+	+	-
Citrinti Simona	NO						14 B 12471	FVPC (pT1a)	+	+	-
Caporali Miriam	14 C 1707	24	4	+	+	-	14 B 11389	FVPC (pT1b)	+	+	-
Pugliese Rossella	14 C 2100	10	3B	+	+	-	14 B 11273	PTC (pT1am)	+	+	-
Coltellacci Sandro	NO						14 B 11287	FVPC (pT1b)	+	+	-
Zaccaria Daniela	14 C 5377	N.P.	2				14 B 10498	FVPC (pT2)	+	+	-
Iacobini Silvia	NO						14 B 9208	FVPC (pT1a)	+	+	-
Ciancaglini Maria Elena	NO						14 B 8680	FVPC (pT2)	focale	focale	-
Lenci Cinzia	NO						14 B 13073	FVPC (pT1b)	+	+	-
Ferri Daniele	NO						14 B 13438	PTC (pT3)	+	+	-
Klymchuk Raisa	04 C 11756	20	2 tir.				14 B 17719	FVPC	+	+	-
Migliozzi Malvina	11 C 8307	18	2 tir.				14 B 16613	FVPC (pT1b)	+	+	-
Passa Giuliano	NO						14 B 15457	FVPC (pT2)	+	+	-
Mazzon Serenella	NO						14 B 15460	FVPC (pT1a)	+	-	-
Russo Andrea Gaetano	NO						14 B 14930	FVPC (pT1a)	+	+	-
Ramondo Paola	NO						14 B 14732	PTC (pT1a)	+	+	-
Giordano Filippo	NO						14 B 14251	Adenoma foll	-	-	-
Grande Elisa	NO						14 B 13596	PTC (pT2)	+	+	-

## Sheet: Foglio2
Cognome e Nome	N° Citologico	Nodulo (mm)	TIR	HBME-1	Gal-3	CD56	N° Istologic	Diagnosi	HBME-1 (i)	Gal-3 (i)	CD56 (i)
Talarico Laura	14 C 12727	20	2	-	-	+	15 B 287	Struma
Kuriakose Cibi	14 C 3760	25	2	-	-	-	14 B 10386	Struma
Klymchuk raisa	04C11756	20	2	+	+	-	14b17719	fvpc (n-)	+	+	-
Porcari	14C71	60	2	-	-	+	14b4382	struma	-	-	+
Sansovini Mirko	14 C 7088	44	2	-	-	+	14 B 25704	struma
Mastrobattista Vincenza	13 C 13681	10	2	-	-	+	14 B 6820	Adenoma foll	-	-	+
Nunzi Loreta	14C10158	38	2	-	-	+	14B22839	Struma
Loria Pasquale	14C9960	8	2	-	-	+	14B22009	Struma
Mariani Assunta	14C11225	17	2	-	-	+	14B23221	Struma
Borelli	13C14187	18	2	-	-	+	13B29573	Struma
Saura Cristina	14C5998	10	2	-	-	+	14B15468	Adenoma foll
Taglienti	14C11563	29	2	-	-	+	14B25344	Struma
Parisi Marilena	10 C 2879	40	2	-	-	+	14 B 16648	Adenoma foll	-	-	+
Zhu Stefano	14 C 9125	23	3A	-	-	-	14 B 26121	adenoma
Galfi Maria	14 C 393	60	3A	-	-	+	14 B 5175	Adenoma
Manieri Roberto	13 C 12429	60	3A	-	-	-	14 B 4119	Struma
Soldatini Vittorio	14 C 13125	15	3A	-	-	+	15B894	FVPC ( pT3m, N+)
De Santis Michela	14C13068	30	3A	-	-	+	15B484	adenoma follicolare
Di Manno Daniela	13 C 11355	6	3A	-	-	-	14 B 2060	Struma
Fornari Donatella	14 C 595	27	3A	-	-	+	14 B 6696	Struma Adenom.
Berardinelli Annachiara	14 C 12787	18	3B	-	-	-	14B27740	adenoma follicolare
Di Chiara Anna	13 C 14760	62	3B	-	-	-	14 B 4409	FC (pT3m, N-)
Abballe Monica	13 C 13620	25	3B	-	-	+	14 B 9790	Adenoma foll
Riccio Cosimo	13 C 12545	13	3B	+	+	-	14 B 1742	FVPC (pT1am, N-)
Di Tommaso Giuseppe	13 C 14404	12	3B	+	+	-	14 B 4510	Adenoma
De Sarro Ugo	14 C 591	20	3B	+	+	-	14 B 4183	FVPC (pT1a, N-)
Vellutini Giorgio	13 C 13778	6	3B	+	+	-	14 B 1717	PTC (pT3, N+)
Golvelli Anna	13 C 13975	13	3B	+	+	-	14 B 6001	FVPC (pT1a, N-)
Sarcinella Antonio	14C11290	30	3b	+	+	-	15B1405	PTC (Pt2, N-)
Andreani Cecilia	14 C 6304 B	21	3B	+	+	-	14 B 17730	PTC (pT3, N-)
D'Isanto Francesco	14 C 11842	20	3B	+	+	-	14B28239	FVPC (pT1b, N-)
Pica Fabrizia	15C70	29	3B	+	+	+	15B2200	Adenoma Foll
Moretti Giada	14 C 5219	13	3B	+	+	-	14 B 22714	Adenoma foll
Reitano Angiolina	14 C 4972	50	3B ox	+	-	-	14 B 22007	PTC in aden ox
Berardinelli Annachiara	14C12787	18	3B	-	-	+	14B27740	adenoma follicolare
Trani Giovanna	14 C 4505	37	3B	-	+	+	14 B 21726	Adenoma foll ox
Corcione Antonio	14C13188	24	3B	+	+	-	15B1021	Aden foll chiare
Rossi Giuseppe	14 C 3819	13	3B	-	+	+	14 B 15104	Adenoma foll	-	-	+
Gallucci Pompeo Marco	14 C 3776	15	3B	+	+	+	14 B 12026	Adenoma foll	-	+	+
Zangaro Domenico	14 C 3522	15	3B	+	+	-	14 B 12661	FVPC (Pt1BM, N+)	+	+
Nunes Da Mata Pereira	14 C 3355	40	3B ox	-	-	-	14 B 15944	mPTC in aden ox
Mastrantonio Claudia Maria	14 C 3360	15	3B	+	+	+	14 B 12506	Aden foll ox	+	-	+
Iolli Giovanna	14 C 4159	29	3B	+	+	-	14 B 15968	FVPC (pT1bm, N-)	+	+	+
Perciballi Nella	14 C 5958	11	3B ox	+	+	+	14 B 23256	FTC (pT1a, N-)	-	-	+
Abballe Maria Cristina	13 C 9108	16	3 ox	+	+	-	14 B 3490	FVPC (pT1a, N-)	+	+	-
Cosentino Maria	13 C 12491	20	3B	-	+	-	14 B 3512	Adenoma foll	-	-	-
Napoleone Antonietta	13 C 13537	33	3B	-	-	+	14 B 4385	Adenoma ox	-	-	+
Warnakulasuriya Jason Tisser	14 C 2357	14	3B OX	-	-	+	14 B 7554	Adenoma foll	-	-	+
Pompei Fabiola	14 C 11986	8	4	+	+	-	15 B 211	FVPC (pT1a, N-)
Fabrizi Carla	14 C 11992	22	4	+	+	-	15B1178	PTC (pT1bm, N-)
Di Mugno Raffaele	14 C 1836	8	4	+	+	-	14 B 14709	FVPC (pT1am, N-)
Gelfusa Maria Grazia	14 C 6892	8	4	+	+	-	14 B 23869	FVPC (pT3,N+)
Fusco Loreta	14 C687	8	4	+	+	+	14B7840	adenoma foll	-	+
Berluti Daniela	14 C 1835	15	4	+	+	-	14 B 17404	PTC tall cell (pT3,N+)
Guerrini Daniela	14 C 5036	11	4	+	+	-	14 B 20068	FVPC (pT1am, N-)
Caporali Miriam	14 C 1707	24	4	+	+	-	14 B 11389	FVPC (pT1b, N-)	+	+	-
Ungureanu Tereza	14 C 166	7	4	+	+	-	14 B 7713	FVPC (pT1a, N+)	+	+	-
Capogna Maria Domenica	14 C 1444	12	4	+	+	-	14 B 6302	FVPC (N-)	+	+	-
Migliore Melania	14 C 1898	12	5	+	+	-	14 B 9692	PTC (pT1bm, N+)
Coratti Pasquale	13 C 13907	6	5	+	+	-	14 B 7175	PTC TCV (pT1a, N-)
De Santis Paola	12 C 13007	6	5	+	+	-	12 B 25243	PTC (pT1am,N-)
Serafini Simone	14 C 9406	10	5	+	+	-	14 B 21627	PTC (pT1am,N-)
Grieco Giuseppe	14 C 3473	13	5	+	+	-	14 B 8152	FVPC (pT1m, N+)
Marconi Serafino	12 C 14850	10	5	+	+	-	13 B 5590	PTC (pT1a, N-)
Morosillo Bruna	13 C 13266	12	5	+	+	-	13 B 29740	PTC (pT1bm, N+)
Fabrizio Francesca	13 C 13308	8	5	+	+	-	13 B 28275	PTC (pT1a, N-)
De Simone Anna	14 C 1201	8	5	+	+	-	14 B 5366	PTC (pT1am, N-)
Andreani Cecilia	14 C 6304 A	16	5	+	+	-	14 B 17730	PTC (N-)
Battisti Giancarlo	09 C 3101	70	5	+	+	-	09 B 6304	ptc (pT3, N-)	-	-	+
Petrozzi Riccardo	14 C 1968	7	5	+	+	-	14 B 6547	PTC asp. tall (pT1a, N-)	+	+	-
Perrella Valerina	13 C 3363	15	5	+	+	-	13 B 11134	PTC (pT3m, N+)	+	+	-
Pasquale Tiziana	14C1559	20	5	+	+	-	14B9674	FVPC (pT1a, N-)
Tropeano Angela	14C1055	10	5	+	+	-	14b7297	PTC (pT3m,n+)
Komarytsia Nadiya	14C 13189	25	5	+	+	-	15B1039	PTC (pT3m, n+)
Barboni Paola	14 C 14622	18	5	+	+	-	15B342	PTC tall cell (pT1b, N-)
Cannizzaro Claudia	14 C 14491	4	5	+	+	-	14B29367	FVPC (pT3m, N+)
Di Fonzo Roberta	14 C 13720	15	5	+	+	-	15B204	PTC + HT (pT3, N-)
Iacovacci Giancarlo	14C10491	8	5	+	+	-	15b1570	PTC( pT1a, N-)
Scocco Marco	14 C 13470	9	5	+	+	-	14B29358	PTC (pT1am, N+)
Di Vito Beatrice	14 C 12607	8	5	+	+	-	14B28864	PTC (pT1a,N-)
Porta Adriana Mabel	14 C 11939	14	5	+	+	-	14B27219	PTC (pT1bm, N+)
Porta Adriana Mabel	14 C 11939	8	5	+	+	-	14B27219	PTC (pT1bm,N+)
Cosci ARNALDO	14 C 13559	10	5	+	+	-	15B1440	PTC( pT1a,N-)
Errico Angelina	14 C 1825	54	4	-	+	-	14 B 15447	FVPC (pT1a, N-)	+	+	+
Pugliese Rossella	14 C 2100	10	4	+	+	-	14 B 11273	PTC (pT1am, N-)	+	+	-

## Sheet: Foglio2 - Tabella 1
	CD56		HBME-1		GALECTIN-3
	+	-	+	-	+	-
Benign (35)	24 (68,5%)	11 (31,5%)	8 (22,8%)	27 (77,2%)	10 (28,5%)	25 (71,5%)
Malignant (50)	2 (4%)	48 (96%)	45 (90%)	5 (10%)	48 (96%)	2 (4%)
	Sens.	Spec.	NPV	PPV	Diagn. Acc.
CD56	0.96	0.686	0.923	0.814	0.847
HBME-1	0.9	0.771	0.844	0.849	0.86
Galectin-3	0.96	0.714	0.926	0.828	0.859
CD56 + HBME-1	0.978	0.833	0.952	0.917	0.928
CD56 + Gal3	0.979	0.818	0.947	0.922	0.929
HBME-1 + Gal3	0.957	0.774	0.923	0.865	0.885
CD56 + HBME-1 + Gal3	0.978	0.857	0.947	0.936	0.939

## Sheet: Foglio2 - Tabella 1-1
CD56	Benign	Malignant	Odds Ratio of CD56 ICC results
CD56 +	24	2	Odds ratio	52.3636
CD56 -	11	48	95 % CI:	10.7389 to 255.3291
			Significance level	P < 0.0001
HBME1	Benign	Malignant	Odds Ratio of HBME1 ICC results
HBME1 +	8	45	Odds ratio	38.38
HBME1 -	27	5	95 % CI:	9.0128 to 102.3704
			Significance level	P < 0.0001
GAL3	Benign	Malignant	Odds Ratio of GAL3 ICC results
GAL3 +	10	48	Odds ratio	60
GAL3 -	25	2	95 % CI:	12.1950 to 295.2023
			Significance level	P < 0.0001
HBME1 and CD56	Benign	Malignant	Percentage of Concordant (green) and Discordant (red) ICC results		Odds Ratio of Concordant (green) ICC results
HBME1- / CD56+	20	1	0.85		Odds ratio	320
HBME1+ / CD56-	3	48			95 % CI:	31.3674 to 3264.5355
HBME1- / CD56-	4	4	0.15		z statistic	4868
HBME1+ / CD56+	4	1			Significance level	P < 0.0001
GAL3 and CD56	Benign	Malignant	Percentage of Concordant (green) and Discordant (red) ICC results		Odds Ratio of Concordant (green) ICC results
GAL3- / CD56+	18	1	0.82		Odds ratio	211.5
GAL3+ / CD56-	4	47			95 % CI:	22.1212 to 2022.1442
GAL3- / CD56-	5	3	0.18		z statistic	4648
GAL3+ / CD56+	6	1			Significance level	P < 0.0001
HBME1 and GAL3	Benign	Malignant	Percentage of Concordant (green) and Discordant (red) ICC results		Odds Ratio of Concordant (green) ICC results
HBME1- / GAL3-	23	3	0.94		Odds ratio	51.48
HBME1+ / GAL3+	7	47			95 % CI:	12.1771 to 217.6046
HBME1- / GAL3+	3	1	0.06		z statistic	5358
HBME1+ / GAL3-	0	1			Significance level	P < 0.0001
HBME1, GAL3 and CD56	Benign	Malignant	Percentage of Concordant (green) and Discordant (red) ICC results		Odds Ratio of Concordant (green) ICC results
HBME1- / GAL3- / CD56+	18	1	0.8		Odds ratio	276
HBME1+ / GAL3+ / CD56-	3	46			95 % CI:	26.9104 to 2830.7307
HBME1- / GAL3- / CD56-	5	2	0.2		z statistic	4732
HBME1+ / GAL3+ / CD56+	4	1			Significance level	P < 0.0001
HBME1+ / GAL3- / CD56-	0	1
HBME1- / GAL3+ / CD56+	2	0
HBME1- / GAL3+ / CD56-	1	1
